# Supplementary material for: Neutralizing antibodies from prior exposure to dengue virus negatively correlate with viremia on re-infection
Source: Commun Med (Lond). 2023 Oct 19;3:148. doi: 10.1038/s43856-023-00378-7 (PMC10587183; doi:10.1038/s43856-023-00378-7)
Supplement: Supplementary file 1 — Supplementary Data 1 [file 43856_2023_378_MOESM1_ESM.xlsx]

## Sheet: Sheet1
Supplementary Data 1: List of primer pairs used for the PCR amplification of Indian DENV strains
DENV-1
Primer Code	Primer sequence (5' - 3')
391F	AGTTTCGAATCGGAAGCTTGCT
391R	CAGCCTCTGTCCACGAATGTTC
392F	TCTTGAAGACGGAGGTCACGAA
392R	TATGGAACCGAAGTCCCATGCT
393F	AGAGCTACATCGTGATAGGGGC
393R	TGGTCTGTAGTTGTGCTGGGAT
394F	AGAACGAGACCTGGAAGCTAGC
394R	GGCCAACTTTTCCTTCCCCAAA
395F	TGGCTATGGTATTGTCAATCGTATCT
395R	CACCTCGTCCTCAATCTCTGGT
396F	CTGGCACATCTGGATCTCCCAT
396R	CTTCTGTCCAATGAGCGTGGTC
397F	TATTCTAGCCGGACCAATGCCA
397R	TGTGGCTACTGCATAGAGGGTC
398F	TGGCAGCCAATGAGATGGGATT
398R	GGATTCGGAGAGGACTCACCAA
399F	ATACACAAAAGGAGGACCCGGT
399R	TGCACGACTTCCTTTTGCCTTT
400F	` GAAGCAGTGGAAGACGAAAGGT
400R	CCAATCAACTGGAACGGCTGAA
DENV-2
Primer name	Primer sequence (5' - 3')
446F	TTGAGGGAGCTAAGCTTAACGT
402R	CAGGTCACGATGCCTCCTTTTC
403F	ACACAACAACAGCATCCCGATG
403R	TCCTCCCAGGGATCCAAAATCC
404F	TCATTATAGGAGTAGAACCGGGACA
404R	TGTGTGTGATAGCCTGGTCTGT
405F	AGCGCACTTAATGACACATGGA
405R	CTCACCATCCCTACTGCCATGA
406F	ACTGCTCTTAACATCTTCACAGCA
406R	AGCTTCTTCCATTTCAGCTGCC
452F	AGACAACCCAGAGATTGAAGATGA
407R	AAAACACCACCTTCTGTCTGCA
408F	AGCGTGAAAAAGTGGATGCCAT
408R	TGCTCTTTTCTGCGCTTCTCTG
409F	TGGACATTGGAGTTCCCCTTCT
409R	TGGATTCCTCACCAAAGCTCCT
410F	GGTTGAAGCAGGACGAACACTT
410R	TGGCCTCAGCAAGTTTCTTGTG
411F	TGGGTTACATTTTAAGAGAAGTGAGCA
411R	TCTGCCTTCTACCACAAGACCC
412F	TCAGACAGATGGAGGGAGAAGG
412R	TCTAACCACTAGTCCACTACGCC
DENV-3
Primer name	Primer sequence (5' - 3')
413F	AGATCTCTGATGAACAACCAACGG
413R	TGGTCTCCTGTGTGCACTGTAA
414F	ACATACGTAGACAGAGGCTGGG
414R	CACACCCCATGTCAGCTTGTAC
415F	TTCAGTGGAGTCTCTTGGGTGA
415R	TTTCCATGCCATACCAACAGCC
416F	AGGAACAACAGTTGTCATCACAGA
416R	CCAACAACGTTGCAGGTATGGA
417F	GCAAACAGGAGTGTCCCACAAC
417R	GAGGAAAGGCATCAGCTGTTCC
418F	GCTGTCACCAGTTAGGGTTCCA
418R	GCATCACCAGATTGTCCAGAGC
419F	GCTTGATGCCCGCACTTATTCA
419R	CAGGTGATCCTTCCCAGAGTGT
420F	CGGTGGATGGGATAATAACAATAGACC
420R	GTTCCGCATTGACATGTCGAGT
421F	CATGAAATGTACTGGATATCTAATGGCAC AAGTTCCCACCTGTCCACTACC
421R
422F	CAAATGGACCCTGAACACAGGC
422R	CAGCACAGCTTCTTCCGTACTG
DENV-4
Primer name	Primer sequence (5' - 3')
423F	TGTTAGTCTGTGTGGACCGACA
423R	TTCCAAACAAGCCACAGCCATT
470F	TCTGGTGCTAGAACATGGAGGA
424R	TGCACAGCCTTTCCCAATGATG
425F	ACTCTTCATTGGTTCAGGAAAGGG
425R	AATTGTGACTGTTGTTCCGGGG
426F	AGCAATGAAGTGTTGGAAAGCCA
426R	ACATTGGCGGCCTTTTCTAGTG
427F	GCATAATGGCTGTGGGTTTGGT
427R	TGATTTCACAGCTGGGGTCTGA
428F	CGGAGCCGGAAAGACAAAAAGA
428R	GGGTCAGCATAAACACGTGCAT
429F	TGGCTTCTGCTGGCATTTCTTA
429R	GGTTCTTCATGATCCCAGCAGC
430F	CGCTGTTGGCAATGGGATGTTA
430R	ATAGCGGGCATCTGACAAGACT
431F	ACATTGAGAGTTTTGAAGATGGTGGA
432R	AGCCATCTGTTCCGTGATCAGT
480F	CAATCTGGTACATGTGGCTGGG
432R	CCTCTTTCCCGATCAGGTTCCT
