# Supplementary material for: Neutralizing antibodies from prior exposure to dengue virus negatively correlate with viremia on re-infection
Source: Commun Med (Lond). 2023 Oct 19;3:148. doi: 10.1038/s43856-023-00378-7 (PMC10587183; doi:10.1038/s43856-023-00378-7)
Supplement: Supplementary file 2 — Supplementary Data 2 [file 43856_2023_378_MOESM2_ESM.xlsx]

## Sheet: Fig 1
Supplementary Data 2: Source data of all the main figures
			Fig 1a					Fig 1b					Fig 1c					Fig 1d
								Direct ELISA Positive					Direct ELISA Negative						n=412
							S No	IgG Direct Panbio Units	IgG Indirect Panbio Units			S No	IgG Direct Panbio Units	IgG Indirect Panbio Units				All Age group Indirect IgG Results	Total number	%
			NS1 only positive	253			1	59.1215	68.2017			1	2.6	29.56				Positive	296	71.8447
			IgM only Positive	39			2	63.692	70.5189			2	3.45	45.38				Negative	116	28.1553
			Direct IgG only Positive	0			3	31.9969	62.5639			3	4.08	53.17
			NS1+IgM Positive	54			4	58.1115	66.8333			4	4.19	56.49
			NS1+IgG Positive	2			5	63.1037	70.081			5	11.44	61.9					Age group wise Indirect IgG Results
			IgG + IgM Positive	19			6	65.8204	71.4494			6	2.3	23.11
			NS1+IgM + IgG Positive	9			7	60.7121	67.3807			7	0.77	24.16				Age Group	Total Positive	%	Total Negative	%
							8	66.19	67.3442			8	8.61	40.76			Fig 1e	0-15 (n=73)	38	52.0548	35	47.9452
							9	22.1907	60.8792			9	2.93	31.57			Fig 1f	16-45 (n=259)	187	72.2008	72	27.7992
							10	64.9153	66.2438			10	1.36	49.18			Fig 1g	>45 (n=80)	71	88.75	9	11.25
							11	32.5854	63.0973			11	0.26	33.05
							12	49.2957	67.5193			12	6.01	33.91
							13	44.2028	67.5193			13	5.86	60.93
							14	25.8514	60.4951			14	6.84	37.48
							15	46.6099	70.3553			15	12.45	51.96
							16	50.9675	71.332			16	6.62	49.96
							17	64.3034	78.5259			17	0.25	12.97
							18	58.9474	77.1295			18	5.85	47.4
							19	47.7864	75.7113			19	2.89	38.73
							20	62.6084	80.2278			20	0.39	23.72
							21	67.291	80.6423			21	6.31	28.99
							22	68.7539	79.9878			22	14.74	47.08
							23	69.4272	82.1697			23	1.57	17.45
							24	60.983	70.6101			24	4.88	39.66
							25	41.5248	55.1379			25	0.64	30.39
							26	64.1409	70.4277			26	1.27	50.29
							27	38.2472	59.7358			27	2.18	34.48
							28	65.9907	71.8894			28	3.69	34.9
							29	64.5666	73.6023			29	4.81	48.44
							30	54.3034	69.7755			30	2.24	15.36
												31	1.31	21.8
												32	12.2	65.48
												33	16.72	69.36
												34	2.05	23.99
												35	1.86	29.63
												36	0.63	26.17
												37	3.39	44.96
												38	4.76	54.87
												39	3.19	48.62
												40	2.18	27.24
												41	4.77	57.55
												42	1.43	20.16
												43	0.12	23.99
												44	7.36	44.86
												45	1.77	12.98
												46	12.23	67.25
												47	5.57	37.8
												48	4.52	40.54
												49	1.31	25.93
												50	10.4	57.4
												51	5.99	61.71
												52	2.15	19.5
												53	10.45	57.55
												54	2.98	18.66

## Sheet: Fig 2
	Fig 2a				Fig 2b				Fig 2c					Fig 2d				Fig 2e					Fig 2f
						n=194				n=18				n=117	n=294
	n=412	Total number	%		S No	IgG Indirect Panbio Units	Copy number/ml		S No	IgM Panbio Units	Copy number/ml			Primary Infection (copy number/ml)	Secondary Infection (copy number/ml)				Dengue Primary Infection (Copy number/ml)					Dengue Secondary Infection (Copy number/ml)
	DENV RNA Negative	387	93.932		1	29.5575	1115.62		1	40.7	1.1738e+06			1.65358e+09	1115.62			0-15 Age group (n=35)	16-45 Age group (n=73)	>45 Age group (n=9)			0-15 Age group (n=38)	16-45 Age group (n=185)	>45 Age group (n=71)
	DENV RNA Positive	25	6.06796		2	49.0622	2.57339e+06		2	52.58	7.64465e+06			661830	11563.3			1.1738e+06	1.65358e+09	133602			1115.62	11563.3	183155
					3	45.3766	9.61838e+08		3	41.47	116821			1.1738e+06	1115.62			7.64465e+06	661830	9.13864e+08			1115.62	13578.2	25521.6
					4	59.7905	25521.6		4	34.878	16798.8			1.35641e+07	13578.2			3.23303e+07	1.35641e+07	1.50634e+08			1.89089e+06	56927.3	356715
					5	44.0994	356715		5	39.17	143405			7.64465e+06	56927.3			12838	6.57334e+07	1.0805e+07			18808	429085	4.6045e+07
					6	53.1674	4.6045e+07		6	37.73	23991.8			6.57334e+07	183155			154755	116821	8.09393e+08			2.73729e+08	137522	47688.7
					7	55.8678	36436.3		7	19.25	18929.4			116821	429085			18929.4	3.42313e+07	297730			11174.6	699419	9.75041e+06
					8	38.9606	9.75041e+06		8	15.9696	175437			3.23303e+07	137522			1.50301e+08	16798.8	795128			347112	190583	2.85417e+08
					9	42.9682	4.76654e+06		9	37.2144	298091			3.42313e+07	699419			9209.73	5.39254e+07	1.52716e+08			913756	2.57339e+06	6358.2
					10	29.9774	66397.9		10	11.5623	1.02824e+06			16798.8	190583			240214	1.13689e+08	1.76634e+07			2.51984e+06	9.61838e+08	3.19586e+08
					11	56.4881	1.55812e+08		11	20.7926	23156.1			5.39254e+07	1.89089e+06			1.02824e+06	4.25822e+07				112591	530127	1115.62
					12	39.2339	450091		12	36.3238	1.6985e+07			1.13689e+08	2.57339e+06			1.75941e+06	143405				18116.9	636789	182842
					13	60.7005	8.21122e+06		13	52.9264	23027			4.25822e+07	9.61838e+08			2.04373e+08	1.22051e+07				1.21847e+06	36436.3	5.15182e+08
					14	67.2425	5311.59		14	18.4486	353129			143405	530127			199990	9.58982e+07				6.43849e+06	15212.7	1115.62
					15	61.9032	1115.62		15	61.855	38274.6			1.22051e+07	25521.6			23156.1	382097				106282	134237	6220.26
					16	61.1561	2.77675e+06		16	17.3019	3.6957e+06			12838	356715			905009	23991.8				40252.3	82913.7	1115.62
					17	23.1066	2.09314e+09		17	37.6213	551650			9.58982e+07	4.6045e+07			1.59413e+06	15528.6				2.55996e+06	4.76654e+06	1115.62
					18	19.1523	2.85417e+08		18	21.01	2.25567e+06			382097	47688.7			1.6985e+07	34507.6				43977.6	66397.9	5208.44
					19	23.4164	2.15616e+07							23991.8	636789			156597	4.76811e+07				68071.8	1.55812e+08	3.2178e+06
					20	65.5296	6358.2							15528.6	36436.3			23027	28490.7				500785	450091	13052.9
					21	24.1636	3.19586e+08							154755	15212.7			6.53289e+07	161546				1.29361e+09	8.21122e+06	20200.6
					22	31.5728	1.99521e+07							34507.6	18808			1.01968e+06	533454				799575	5311.59	6.65086e+08
					23	49.1777	7.40069e+07							4.76811e+07	134237			27822.6	2.42093e+09				118080	1115.62	3.03516e+09
					24	37.1073	6.78331e+06							28490.7	9.75041e+06			98337	3.68903e+08				492417	2.77675e+06	46032.7
					25	33.0487	1115.62							18929.4	82913.7			6439.41	2.08411e+08				12465	2.09314e+09	1.16776e+08
					26	39.5319	3.08535e+07							161546	4.76654e+06			43439.3	175437				2.15646e+06	2.15616e+07	117835
					27	57.6991	2.11161e+08							533454	66397.9			5386.8	1.53762e+06				8.89002e+06	729315	3.0526e+06
					28	33.9096	5.15182e+08							1.50301e+08	1.55812e+08			1.06002e+06	4.41449e+08				49524.1	1.99521e+07	4.60917e+06
					29	29.6402	2.37631e+06							2.42093e+09	450091			97014.8	1115.62				22982.5	7.40069e+07	2.36946e+06
					30	16.31	613633							3.68903e+08	8.21122e+06			171014	4.17769e+08				601634	6.78331e+06	1115.62
					31	54.8879	6343.95							2.08411e+08	5311.59			1.9556e+06	5.01132e+06				5.94605e+06	3.08535e+07	2.9006e+07
					32	35.7369	7.07867e+06							175437	1115.62			30232.2	298091				11326.9	2.11161e+08	3.15275e+08
					33	53.412	11174.6							1.53762e+06	2.77675e+06			491817	1.55802e+09				18450.7	1.09635e+06	106877
					34	57.2774	1.33132e+06							133602	2.09314e+09			4.36974e+06	7.49973e+08				5585.65	2.37631e+06	1.31219e+08
					35	60.9319	1115.62							4.41449e+08	2.85417e+08			551650	1.13486e+06				3.23769e+07	613633	1115.62
					36	61.0197	10656.4							1115.62	2.15616e+07			2.25567e+06	5.93097e+08				145388	6343.95	10306.2
					37	25.3356	1115.62							4.17769e+08	6358.2				3.63551e+08				62635.7	7.07867e+06	1115.62
					38	62.5132	5208.44							5.01132e+06	3.19586e+08				3.10315e+07				1.02415e+07	1.33132e+06	4322.56
					39	51.9585	2.36344e+07							298091	729315				4.61059e+08				4.49906e+08	10656.4	4.02582e+08
					40	13.4271	7.59628e+08							1.55802e+09	2.73729e+08				1.32237e+08					26968.4	23385.8
					41	52.1268	6.87492e+06							9.13864e+08	1.99521e+07				1.60897e+09					2.0341e+06	6.09915e+08
					42	52.7494	1.50301e+06							7.49973e+08	7.40069e+07				2.30141e+06					9.93139e+06	24005
					43	49.9563	1115.62							9209.73	6.78331e+06				1.11023e+08					52462.3	397168
					44	24.2967	3.2178e+06							240214	1115.62				3.64174e+08					7.63931e+07	1.91684e+09
					45	12.97	1.16006e+09							1.02824e+06	3.08535e+07				12976.8					43389.7	1115.62
					46	47.3987	3.87869e+08							1.75941e+06	2.11161e+08				1.26947e+08					67512	1115.62
					47	63.0973	47894.2							2.04373e+08	182842				41346.5					33256.2	1.05244e+07
					48	38.7333	8.17253e+07							1.50634e+08	1.09635e+06				1.44282e+08					288516	1.51347e+06
					49	23.7246	6.65086e+08							1.13486e+06	5.15182e+08				3.92722e+08					2.36344e+07	204997
					50	28.9911	3.03516e+09							5.93097e+08	2.37631e+06				38820					7.59628e+08	55939.2
					51	47.079	3.22879e+08							199990	613633				2.94956e+06					1115.62	3.06937e+06
					52	61.1623	1.07044e+06							23156.1	6343.95				17012.2					6.87492e+06	18518
					53	17.4485	1.11445e+09							3.63551e+08	7.07867e+06				5646.09					1.50301e+06	565689
					54	19.47	46032.7							3.10315e+07	11174.6				4299.55					1115.62	610827
					55	47.7016	4.46465e+08							4.61059e+08	1.33132e+06				231068					1.16006e+09	63456.8
					56	39.6588	5.47696e+08							1.32237e+08	1115.62				3.84674e+07					3.87869e+08	74702.2
					57	30.3877	6.44022e+08							1.60897e+09	10656.4				713820					47894.2	6.57262e+06
					58	50.2928	1.16776e+08							2.30141e+06	6220.26				792589					8.17253e+07	3.15084e+08
					59	18.6768	5.57914e+06							905009	26968.4				353129					3.22879e+08	1.91746e+07
					60	22.7823	125042							1.59413e+06	2.0341e+06				1.08873e+08					1.07044e+06	685117
					61	44.8748	147620							1.11023e+08	9.93139e+06				38274.6					1.11445e+09	9.50353e+07
					62	48.4186	3.00296e+07							1.6985e+07	347112				3.6957e+06					4.46465e+08	3.05864e+06
					63	38.2015	3.90641e+07							3.64174e+08	913756				2.01925e+08					5.47696e+08	1.85786e+06
					64	16.61	9.12713e+07							12976.8	2.51984e+06				2.2548e+08					6.44022e+08	70834.8
					65	32.8676	5.81583e+08							156597	112591				7.3866e+06					5.57914e+06	76286.7
					66	34.4828	1115.62							23027	18116.9				1.47699e+08					694664	9.24809e+07
					67	42.2207	1.18886e+07							6.53289e+07	1.21847e+06				1.14859e+08					27461.4	4635.89
					68	65.4346	4.60917e+06							1.0805e+07	6.43849e+06				1115.62					125042	48466.7
					69	62.7489	1.43477e+08							1.26947e+08	106282				8.12148e+07					147620	943831
					70	61.8849	1.13666e+06							41346.5	40252.3				7.08064e+07					3.00296e+07	1.81703e+08
					71	48.6815	3.15275e+08							8.09393e+08	2.55996e+06				4.61314e+07					3.90641e+07	912356
					72	15.3632	4.85104e+07							1.44282e+08	52462.3				384084					5.81583e+08	1.21085e+08
					73	65.0778	8934.94							3.92722e+08	7.63931e+07				1.34288e+06					1115.62
					74	47.3668	1.31219e+08							38820	43389.7				1.05274e+07					221072
					75	51.7429	7.23038e+07							1.01968e+06	43977.6									1.18886e+07
					76	66.3925	749999							2.94956e+06	67512									1.43477e+08
					77	21.797	1.29361e+09							27822.6	33256.2									1.13666e+06
					78	65.4783	4.6663e+06							17012.2	288516									2.69465e+06
					79	69.8639	1.87141e+06							5646.09	1115.62									5.59483e+08
					80	55.0489	1115.62							297730	1115.62									356695
					81	69.362	1115.62							98337	5208.44									1115.62
					82	52.7808	24047.4							4299.55	2.36344e+07									1.47027e+06
					83	23.9948	4.02582e+08							6439.41	7.59628e+08									8398.7
					84	29.6269	1.55949e+09							43439.3	1115.62									4.85104e+07
					85	71.5738	23385.8							5386.8	6.87492e+06									149393
					86	26.1655	6.09915e+08							231068	1.50301e+06									8934.94
					87	66.2938	1115.62							795128	1115.62									7.23038e+07
					88	64.5533	6891.01							1.06002e+06	3.2178e+06									749999
					89	48.6937	8.89002e+06							97014.8	1.16006e+09									4.6663e+06
					90	49.2217	24005							171014	3.87869e+08									1.87141e+06
					91	68.4449	106069							3.84674e+07	13052.9									1115.62
					92	28.962	5.4146e+07							713820	20200.6									8745.64
					93	44.9585	9.80668e+08							1.9556e+06	68071.8									26667.5
					94	69.2858	49524.1							792589	47894.2									15948.8
					95	41.7123	1115.62							30232.2	8.17253e+07									3847.78
					96	54.8733	6.6451e+06							353129	6.65086e+08									7713.7
					97	48.6155	6.78196e+08							1.08873e+08	3.03516e+09									4934.26
					98	72.6885	1115.62							38274.6	3.22879e+08									6.10239e+07
					99	71.2023	5892.2							3.6957e+06	1.07044e+06									24224.9
					100	71.8281	6555.01							2.01925e+08	500785									34724.4
					101	65.4138	397168							1.52716e+08	1.11445e+09									6103.78
					102	27.2411	2.46602e+07							2.2548e+08	46032.7									1.78851e+06
					103	57.5524	2.85348e+07							7.3866e+06	4.46465e+08									1115.62
					104	44.8803	76061.6							1.47699e+08	5.47696e+08									2924.85
					105	20.1619	7.76889e+08							1.14859e+08	6.44022e+08									24047.4
					106	23.9948	1.91684e+09							1115.62	1.16776e+08									1.55949e+09
					107	43.6679	6971.55							491817	5.57914e+06									1115.62
					108	44.8608	1.76865e+08							8.12148e+07	694664									6891.01
					109	12.985	7.67836e+07							1.76634e+07	27461.4									106069
					110	56.8875	3.36366e+07							4.36974e+06	125042									5.4146e+07
					111	67.252	22982.5							551650	147620									9.80668e+08
					112	68.6405	8223.69							7.08064e+07	3.00296e+07									1115.62
					113	48.6425	5.84168e+08							4.61314e+07	3.90641e+07									6.6451e+06
					114	40.5415	1.31277e+08							384084	117835									6.78196e+08
					115	25.9269	3.75761e+08							1.34288e+06	5.81583e+08									1115.62
					116	57.4004	2.12678e+08							1.05274e+07	3.0526e+06									5892.2
					117	59.7358	1115.62							2.25567e+06	1115.62									6555.01
					118	61.7063	1.05244e+07								221072									2.46602e+07
					119	61.6151	5.69715e+06								1.18886e+07									2.85348e+07
					120	19.5045	4.52725e+08								4.60917e+06									76061.6
					121	55.5252	695314								1.43477e+08									7.76889e+08
					122	57.5479	1115.62								1.13666e+06									7954.96
					123	57.0012	1.51347e+06								2.69465e+06									6971.55
					124	18.6603	7.16386e+07								5.59483e+08									1.76865e+08
					125	65.7118	55939.2								356695									7.67836e+07
					126	70.9964	151616								1115.62									3.36366e+07
					127	57.5479	1.30697e+06								1.47027e+06									8223.69
					128	37.9948	4.21964e+07								2.36946e+06									19368.1
					129	44.391	11941.8								8398.7									2643.2
					130	36.4276	3.06937e+06								1115.62									5.84168e+08
					131	61.1561	43661.8								2.9006e+07									1.31277e+08
					132	56.1451	1.16021e+07								3.15275e+08									3.75761e+08
					133	16.429	5360.29								4.85104e+07									2.12678e+08
					134	39.2726	25675.1								149393									5.69715e+06
					135	47.7003	11326.9								8934.94									4.52725e+08
					136	55.3433	42117								106877									695314
					137	50.9247	18518								1.31219e+08									1115.62
					138	44.6465	16539.3								7.23038e+07									7.16386e+07
					139	62.8156	8529.53								749999									1115.62
					140	29.6736	18450.7								1.29361e+09									151616
					141	78.1114	3423.71								4.6663e+06									1.30697e+06
					142	74.4894	565689								1.87141e+06									4.21964e+07
					143	67.0056	1.01864e+07								1115.62									11941.8
					144	55.9653	5585.65								1115.62									43661.8
					145	30.2627	10283.3								8745.64									1.16021e+07
					146	47.5354	694276								26667.5									5360.29
					147	52.5261	1.0411e+06								15948.8									25675.1
					148	43.8181	63456.8								3847.78									42117
					149	38.7982	184301								7713.7									16539.3
					150	26.9143	3.23769e+07								10306.2									8529.53
					151	47.9306	74702.2								799575									3423.71
					152	35.9223	145388								118080									1.01864e+07
					153	29.8926	2.15352e+08								4934.26									10283.3
					154	47.5135	164398								6.10239e+07									1.13214e+06
					155	45.33	7.94924e+07								24224.9									641261
					156	14.3697	2.36225e+07								34724.4									694276
					157	38.9979	283822								1115.62									1.0411e+06
					158	43.76	2.2887e+07								492417									184301
					159	21.75	62635.7								12465									2.15352e+08
					160	52.1566	1.19458e+06								6103.78									164398
					161	22.65	4.56121e+07								1.78851e+06									7.94924e+07
					162	36.25	6.57262e+06								1115.62									2.36225e+07
					163	18.8896	3.15084e+08								2.15646e+06									283822
					164	43.5641	3.69308e+06								4322.56									2.2887e+07
					165	38.3731	7.68444e+06								2924.85									1.19458e+06
					166	38.27	1.28068e+06								24047.4									4.56121e+07
					167	31.3696	1.91746e+07								4.02582e+08									3.69308e+06
					168	50.2823	685117								1.55949e+09									7.68444e+06
					169	43.9343	1.73207e+06								23385.8									1.28068e+06
					170	18.9899	9.50353e+07								6.09915e+08									1.73207e+06
					171	34.7325	3.05864e+06								1115.62									546885
					172	15.7	1.39754e+06								6891.01									1.39754e+06
					173	43.09	7.4707e+07								8.89002e+06									7.4707e+07
					174	13.96	2.26038e+07								24005									2.26038e+07
					175	33.5138	1.02415e+07								106069									6.45786e+07
					176	22.78	6.45786e+07								5.4146e+07									677801
					177	39.88	1.85786e+06								9.80668e+08									1.79015e+08
					178	22.5225	1.79015e+08								49524.1									3.6563e+07
					179	24.6822	3.6563e+07								1115.62									3.72109e+06
					180	19.3293	3.72109e+06								6.6451e+06									3.2953e+07
					181	47.3436	76286.7								6.78196e+08									4.18056e+07
					182	13.6986	3.2953e+07								1115.62									218773
					183	36.8691	9.24809e+07								5892.2									7.46959e+06
					184	50.6448	4635.89								6555.01									1.15409e+08
					185	43.3559	48466.7								397168									6.94568e+07
					186	41.95	4.18056e+07								2.46602e+07									5.33463e+07
					187	22.372	7.46959e+06								2.85348e+07
					188	32.5179	1.81703e+08								76061.6
					189	13.3231	4.49906e+08								7.76889e+08
					190	11.9878	1.15409e+08								7954.96
					191	25.3407	6.94568e+07								1.91684e+09
					192	37.8888	912356								6971.55
					193	26.4018	5.33463e+07								1.76865e+08
					194	15.8744	1.21085e+08								7.67836e+07
															3.36366e+07
															22982.5
															8223.69
															601634
															19368.1
															1115.62
															2643.2
															5.84168e+08
															1.31277e+08
															3.75761e+08
															2.12678e+08
															1115.62
															1.05244e+07
															5.69715e+06
															4.52725e+08
															695314
															1115.62
															1.51347e+06
															7.16386e+07
															1115.62
															5.94605e+06
															204997
															55939.2
															151616
															1.30697e+06
															4.21964e+07
															11941.8
															3.06937e+06
															43661.8
															1.16021e+07
															5360.29
															25675.1
															11326.9
															42117
															18518
															16539.3
															8529.53
															18450.7
															3423.71
															565689
															1.01864e+07
															5585.65
															10283.3
															1.13214e+06
															641261
															694276
															610827
															1.0411e+06
															63456.8
															184301
															3.23769e+07
															74702.2
															145388
															2.15352e+08
															164398
															7.94924e+07
															2.36225e+07
															283822
															2.2887e+07
															62635.7
															1.19458e+06
															4.56121e+07
															6.57262e+06
															3.15084e+08
															3.69308e+06
															7.68444e+06
															1.28068e+06
															1.91746e+07
															685117
															1.73207e+06
															546885
															9.50353e+07
															3.05864e+06
															1.39754e+06
															7.4707e+07
															2.26038e+07
															1.02415e+07
															6.45786e+07
															1.85786e+06
															70834.8
															677801
															1.79015e+08
															3.6563e+07
															3.72109e+06
															76286.7
															3.2953e+07
															9.24809e+07
															4635.89
															48466.7
															943831
															4.18056e+07
															218773
															7.46959e+06
															1.81703e+08
															4.49906e+08
															1.15409e+08
															6.94568e+07
															912356
															5.33463e+07
															1.21085e+08

## Sheet: Fig 3
		Fig 3a				Fig 3b				Fig 3c					Fig 3d
																	(Copy number/ml)
			n=412			Year: 2018	n=339			Year: 2019	n=73
		Serotype	Total number	%		Serotype	Total number	%		Serotype	Total number	%			DENV-1	DENV-2	DENV-3	DEN-4	Indeterminate
		DENV-1	45	10.9223		DENV-1	14	4.12979		DENV-1	31	42.4658			1.1738e+06	3.19586e+08	1.65358e+09	1115.62	1115.62
		DENV-2	27	6.5534		DENV-2	8	2.35988		DENV-2	19	26.0274			7.64465e+06	6.43849e+06	661830	25521.6	13578.2
		DENV-3	169	41.0194		DENV-3	162	47.7876		DENV-3	7	9.58904			6.57334e+07	40252.3	11563.3	36436.3	56927.3
		DEN-4	28	6.79612		DEN-4	25	7.37463		DEN-4	3	4.10959			9.75041e+06	2.42093e+09	183155	18808	137522
		DEN-1+3	3	0.728155		DEN-1+3	2	0.589971		DEN-1+3	1	1.36986			3.68903e+08	4.85104e+07	429085	66397.9	699419
		Indeterminate	140	33.9806		Indeterminate	128	37.7581		Indeterminate	12	16.4384			1.47027e+06	1.50634e+08	1.35641e+07	5311.59	190583
															2.36946e+06	4.6663e+06	2.57339e+06	1115.62	1.89089e+06
															3.15275e+08	6.6451e+06	9.61838e+08	1115.62	47688.7
															1.75941e+06	7.94924e+07	530127	1115.62	134237
															2.04373e+08	62635.7	356715	26968.4	116821
															3.10315e+07	6.57262e+06	4.6045e+07	5208.44	16798.8
															6.09915e+08	792589	636789	1115.62	6358.2
															1.91684e+09	1.28068e+06	15212.7	1115.62	729315
															1.01968e+06	353129	82913.7	47894.2	143405
															171014	1.91746e+07	4.76654e+06	1115.62	12838
															3.84674e+07	546885	3.23303e+07	1115.62	182842
															4.56121e+07	7.4707e+07	1.55812e+08	1115.62	1.09635e+06
															3.15084e+08	2.26038e+07	3.42313e+07	1115.62	6343.95
															3.69308e+06	6.45786e+07	450091	1115.62	11174.6
															1.9556e+06	1.85786e+06	8.21122e+06	24047.4	1.33132e+06
															7.68444e+06	8.12148e+07	2.77675e+06	1115.62	10656.4
															1.08873e+08	1.76634e+07	2.09314e+09	1115.62	6220.26
															2.01925e+08	4.36974e+06	2.85417e+08	22982.5	347112
															1.52716e+08	4.61314e+07	2.15616e+07	1115.62	913756
															9.50353e+07	384084	2.73729e+08	1115.62	2.51984e+06
															3.05864e+06	4.18056e+07	5.39254e+07	2.2887e+07	112591
															7.3866e+06	1.34288e+06	1.99521e+07	1.39754e+06	18116.9
															1.14859e+08		1.13689e+08	1.02415e+07	106282
															491817		4.25822e+07		2.55996e+06
															677801		7.40069e+07		43389.7
															1.79015e+08		6.78331e+06		23991.8
															3.6563e+07		3.08535e+07		43977.6
															7.08064e+07		2.11161e+08		67512
															3.2953e+07		1.22051e+07		33256.2
															943831		5.15182e+08		288516
															1.05274e+07		2.37631e+06		15528.6
															2.25567e+06		9.58982e+07		1115.62
															7.46959e+06		613633		1115.62
															1.81703e+08		7.07867e+06		13052.9
															4.49906e+08		382097		68071.8
															1.15409e+08		2.0341e+06		1.07044e+06
															6.94568e+07		9.93139e+06		175437
															912356		1.21847e+06		694664
															5.33463e+07		7.63931e+07		27461.4
															1.21085e+08		154755		117835
																	34507.6		3.0526e+06
																	4.76811e+07		9209.73
																	2.36344e+07		2.69465e+06
																	7.59628e+08		240214
																	6.87492e+06		356695
																	1.50301e+06		1.02824e+06
																	28490.7		8398.7
																	18929.4		1115.62
																	3.2178e+06		149393
																	161546		8934.94
																	533454		106877
																	1.16006e+09		749999
																	1.50301e+08		8745.64
																	3.87869e+08		26667.5
																	20200.6		15948.8
																	8.17253e+07		3847.78
																	6.65086e+08		7713.7
																	3.03516e+09		10306.2
																	3.22879e+08		118080
																	500785		4934.26
																	1.11445e+09		24224.9
																	2.08411e+08		34724.4
																	46032.7		1115.62
																	4.46465e+08		492417
																	5.47696e+08		12465
																	6.44022e+08		1.78851e+06
																	1.16776e+08		2.15646e+06
																	5.57914e+06		4322.56
																	125042		2924.85
																	1.53762e+06		23156.1
																	147620		23385.8
																	4.41449e+08		24005
																	3.00296e+07		49524.1
																	4.17769e+08		1115.62
																	3.90641e+07		5892.2
																	9.12713e+07		6555.01
																	5.01132e+06		7954.96
																	5.81583e+08		6971.55
																	298091		8223.69
																	221072		601634
																	1.18886e+07		19368.1
																	4.60917e+06		23027
																	1.43477e+08		1115.62
																	1.55802e+09		2643.2
																	9.13864e+08		1.26947e+08
																	7.49973e+08		1.51347e+06
																	1.13666e+06		41346.5
																	5.59483e+08		1115.62
																	2.9006e+07		5.94605e+06
																	1.31219e+08		204997
																	7.23038e+07		55939.2
																	1.13486e+06		11941.8
																	1.29361e+09		5360.29
																	5.93097e+08		25675.1
																	199990		11326.9
																	1.87141e+06		42117
																	799575		27822.6
																	6.10239e+07		18518
																	6103.78		17012.2
																	1115.62		16539.3
																	4.02582e+08		8529.53
																	3.63551e+08		18450.7
																	1.55949e+09		5646.09
																	4.61059e+08		3423.71
																	1.32237e+08		297730
																	6891.01		98337
																	8.89002e+06		565689
																	1.60897e+09		4299.55
																	106069		6439.41
																	5.4146e+07		43439.3
																	2.30141e+06		5585.65
																	9.80668e+08		10283.3
																	6.78196e+08		5386.8
																	905009		231068
																	397168		795128
																	1.59413e+06		1.06002e+06
																	2.46602e+07		641261
																	1.11023e+08		694276
																	1.6985e+07		610827
																	2.85348e+07		63456.8
																	3.64174e+08		184301
																	76061.6		74702.2
																	7.76889e+08		145388
																	12976.8		713820
																	156597		1.19458e+06
																	1.76865e+08		30232.2
																	7.67836e+07		685117
																	3.36366e+07		38274.6
																	6.53289e+07		1115.62
																	5.84168e+08		70834.8
																	1.31277e+08		551650
																	3.75761e+08		76286.7
																	2.12678e+08		4635.89
																	1.05244e+07		48466.7
																	5.69715e+06		218773
																	4.52725e+08
																	695314
																	1.0805e+07
																	7.16386e+07
																	8.09393e+08
																	151616
																	1.30697e+06
																	1.44282e+08
																	4.21964e+07
																	3.92722e+08
																	38820
																	3.06937e+06
																	43661.8
																	2.94956e+06
																	1.16021e+07
																	1.01864e+07
																	1.13214e+06
																	1.0411e+06
																	97014.8
																	3.23769e+07
																	2.15352e+08
																	164398
																	2.36225e+07
																	283822
																	3.6957e+06
																	1.73207e+06
																	1.47699e+08
																	3.72109e+06
																	9.24809e+07

## Sheet: Fig 4
	Fig 4a					Fig 4b					Fig 4c				Fig 4d		DENV-1			Fig 4e		DENV-2			Fig 4f		DENV-3			Fig 4g		DENV-4			Fig 4h		Indeterminate			Fig 4i	Dengue Primary Infection (n=45)				Fig 4j	Dengue Secondary Infection (n=170)
		n=31					n=149										(n = 15)					(n = 11)					(n = 45)					(n = 24)					(n = 54)
	Dengue 1 FRNT50	Dengue 2 FRNT50	Dengue 3 FRNT50	Dengue 4 FRNT50		Dengue 1 FRNT50	Dengue 2 FRNT50	Dengue 3 FRNT50	Dengue 4 FRNT50			n=149			Dengue 1 FRNT50	Dengue 2 FRNT50	Dengue 3 FRNT50	Dengue 4 FRNT50		Dengue 1 FRNT50	Dengue 2 FRNT50	Dengue 3 FRNT50	Dengue 4 FRNT50		Dengue 1 FRNT50	Dengue 2 FRNT50	Dengue 3 FRNT50	Dengue 4 FRNT50		Dengue 1 FRNT50	Dengue 2 FRNT50	Dengue 3 FRNT50	Dengue 4 FRNT50		Dengue 1 FRNT50	Dengue 2 FRNT50	Dengue 3 FRNT50	Dengue 4 FRNT50		Dengue 1 FRNT50	Dengue 2 FRNT50	Dengue 3 FRNT50	Dengue 4 FRNT50		Dengue 1 FRNT50	Dengue 1 FRNT50	Dengue 1 FRNT50	Dengue 1 FRNT50
	72	25	25	25		764	181	1348	25		Infecting Serotype	Total number	%		164	27857	292	763		267	595	65	639		764	181	1348	25		82	848	272	102		9528	9451	7586	2567		25	25	25	25		25	406	25	25
	450	25	25	25		9528	9451	7586	2567		DENV-1	15	10.0671		253	1695	420	157		5463	5804	5657	2790		267	11642	1444	800		318	499	298	116		5081	>32000	3778	3992		25	25	25	25		764	181	1348	25
	177	25	25	25		267	11642	1444	800		DENV-2	11	7.38255		25	95	151	25		156	327	565	64		1668	1372	2417	650		332	188	346	156		7941	>32000	4836	3022		25	25	25	25		9528	9451	7586	2567
	98	25	25	25		1668	1372	2417	650		DENV-3	45	30.2013		202	2118	319	192		75	114	71	25		77	192	25	69		400	1020	357	511		>32000	2583	2722	2040		25	25	55	25		267	11642	1444	800
	69	25	25	25		5081	>32000	3778	3992		DEN-4	24	16.1074		152	2581	95	25		25	60	956	25		160	1135	25	66		1960	520	363	79		4432	5287	1401	524		72	25	25	25		1668	1372	2417	650
	250	25	25	25		7941	>32000	4836	3022		Indeterminate	54	36.2416		235	885	56	128		116	59	249	25		83	619	157	254		25	564	149	25		3645	>32000	2202	4124		25	25	25	25		5081	>32000	3778	3992
	61	25	25	25		>32000	2583	2722	2040						>32000	7863	2604	1271		422	1445	124	25		111	364	89	25		984	378	237	121		1924	>32000	2349	2819		25	25	1650	25		7941	>32000	4836	3022
	87	25	25	25		4432	5287	1401	524						143	1259	72	25		332	2217	25	54		2672	190	81	96		387	15064	1609	2713		2006	>32000	1131	4932		25	25	25	25		>32000	2583	2722	2040
	25	406	25	25		77	192	25	69						1418	848	25	25		173	318	251	69		163	528	117	86		1797	2185	1495	614		1029	>32000	5330	114		25	25	25	25		4432	5287	1401	524
	25	210	25	25		160	1135	25	66						25	291	50	118		25	175	1548	25		4301	5263	1396	2917		1736	>32000	1802	2774		715	4746	168	318		25	25	25	25		77	192	25	69
	25	132	25	25		83	619	157	254						63	1726	25	25		1756	145	81	25		1010	111	73	25		748	333	176	104		25	633	25	872		25	25	25	25		160	1135	25	66
	25	706	25	25		82	848	272	102						610	404	73	25							126	463	96	264		1110	2536	570	776		75	409	1156	620		25	25	25	25		83	619	157	254
	25	140	25	25		111	364	89	25						99	25	2203	25							406	780	283	255		71	93	290	25		285	496	352	348		25	25	947	25		82	848	272	102
	25	1646	25	25		2672	190	81	96						386	518	952	25							76	628	180	292		1385	2743	500	1549		638	1087	118	1079		25	25	25	25		111	364	89	25
	25	59	25	25		3645	>32000	2202	4124						202	61	2621	25							206	170	25	25		544	849	434	114		4002	>32000	1107	4822		25	25	25	25		2672	190	81	96
	25	84	25	25		163	528	117	86																98	245	25	25		645	414	134	55		9713	8269	2077	2012		321	777	174	71		3645	>32000	2202	4124
	25	230	25	25		318	499	298	116																1208	25	126	25		618	534	221	122		7406	2941	1278	1350		25	25	25	25		163	528	117	86
	25	25	55	25		4301	5263	1396	2917																761	133	167	110		115	339	148	54		>32000	13332	7079	3818		25	25	25	25		318	499	298	116
	25	25	1650	25		332	188	346	156																74	103	262	25		696	499	285	79		451	>32000	24982	17753		25	25	25	25		4301	5263	1396	2917
	25	25	947	25		1924	>32000	2349	2819																3790	5124	2415	2200		70	2367	952	635		>32000	12949	3883	7340		25	25	25	25		332	188	346	156
	25	25	282	25		1010	111	73	25																869	1994	2331	1237		1627	64	112	57		5463	5804	5657	1147		25	25	25	25		1924	>32000	2349	2819
	25	25	56	25		126	463	96	264																9191	4671	2144	1785		1152	946	339	100		2407	7283	1480	1600		25	25	25	25		25	210	25	25
	25	25	567	25		406	780	283	255																572	107	997	146		63	511	264	25		8527	6189	580	2092		25	25	282	25		1010	111	73	25
	25	25	150	25		76	628	180	292																132	365	25	81		25	1258	94	225		1374	8066	2935	6428		25	25	25	25		126	463	96	264
	25	25	303	25		400	1020	357	511																145	1626	180	25							5517	8391	4681	3474		25	25	25	25		406	780	283	255
	25	25	203	25		1960	520	363	79																25	25	195	103							1413	2205	899	339		25	25	25	25		76	628	180	292
	25	25	454	25		2006	>32000	1131	4932																71	2884	25	65							321	777	174	71		25	25	567	25		400	1020	357	511
	25	25	680	25		206	170	25	25																2311	>32000	588	3228							7355	5869	2012	8183		25	25	25	25		1960	520	363	79
	25	25	251	25		98	245	25	25																167	600	605	162							1689	109	118	118		25	25	25	25		450	25	25	25
	25	25	25	99		1208	25	126	25																70	53	25	25							6974	15916	>32000	3784		25	25	25	25		2006	>32000	1131	4932
	25	25	25	354		25	564	149	25																25	116	106	25							124	1068	1781	26649		25	25	25	25		206	170	25	25
						761	133	167	110																76	2391	53	68							1258	1152	156	255		25	25	25	25		98	245	25	25
						1029	>32000	5330	114																1115	477	517	1228							1757	>32000	516	1034		25	25	25	25		1208	25	126	25
						715	4746	168	318																117	217	77	66							118	25	25	107		25	25	25	25		25	564	149	25
						74	103	262	25																58	115	25	136							4382	16077	2732	2397		25	25	25	25		177	25	25	25
						25	633	25	872																62	1180	25	25							8120	3709	4056	2671		25	25	150	25		761	133	167	110
						75	409	1156	620																59	25	84	25							9184	>32000	1728	4501		25	25	25	25		1029	>32000	5330	114
						984	378	237	121																707	71	25	25							148	536	329	119		25	25	25	25		715	4746	168	318
						285	496	352	348																25	77	178	25							2701	676	561	392		427	72	1784	138		74	103	262	25
						638	1087	118	1079																384	1281	82	65							>32000	>32000	31115	823		25	25	25	354		25	633	25	872
						387	15064	1609	2713																194	84	25	25							655	566	1838	245		25	25	454	25		75	409	1156	620
						3790	5124	2415	2200																576	1098	25	71							7966	>32000	7448	2352		1084	146	303	103		984	378	237	121
						869	1994	2331	1237																25	1736	87	113							11040	>32000	3072	642		25	25	25	25		285	496	352	348
						4002	>32000	1107	4822																437	1357	127	204							7625	2220	790	1380		25	25	25	25		638	1087	118	1079
						9713	8269	2077	2012																317	118	150	25							>32000	2660	5700	5700		25	84	25	25		387	15064	1609	2713
						7406	2941	1278	1350																										427	72	1784	138							3790	5124	2415	2200
						>32000	13332	7079	3818																										10169	>32000	5659	4777							869	1994	2331	1237
						451	>32000	24982	17753																										5488	2639	3668	1009							4002	>32000	1107	4822
						9191	4671	2144	1785																										1084	146	303	103							9713	8269	2077	2012
						267	595	65	639																										6093	5885	1793	1176							7406	2941	1278	1350
						>32000	12949	3883	7340																										1444	11754	1752	1342							>32000	13332	7079	3818
						5463	5804	5657	2790																										>32000	5885	805	1967							451	>32000	24982	17753
						5463	5804	5657	1147																										255	729	811	25							9191	4671	2144	1785
						2407	7283	1480	1600																										988	1411	332	397							267	595	65	639
						8527	6189	580	2092																																				>32000	12949	3883	7340
						1374	8066	2935	6428																																				5463	5804	5657	2790
						5517	8391	4681	3474																																				5463	5804	5657	1147
						1413	2205	899	339																																				2407	7283	1480	1600
						321	777	174	71																																				8527	6189	580	2092
						7355	5869	2012	8183																																				1374	8066	2935	6428
						1689	109	118	118																																				5517	8391	4681	3474
						1797	2185	1495	614																																				1413	2205	899	339
						572	107	997	146																																				7355	5869	2012	8183
						1736	>32000	1802	2774																																				1689	109	118	118
						132	365	25	81																																				1797	2185	1495	614
						145	1626	180	25																																				572	107	997	146
						748	333	176	104																																				25	25	25	99
						25	25	195	103																																				1736	>32000	1802	2774
						71	2884	25	65																																				132	365	25	81
						6974	15916	>32000	3784																																				145	1626	180	25
						2311	>32000	588	3228																																				748	333	176	104
						124	1068	1781	26649																																				25	25	195	103
						1110	2536	570	776																																				71	2884	25	65
						167	600	605	162																																				6974	15916	>32000	3784
						70	53	25	25																																				2311	>32000	588	3228
						25	116	106	25																																				124	1068	1781	26649
						76	2391	53	68																																				1110	2536	570	776
						1258	1152	156	255																																				167	600	605	162
						1115	477	517	1228																																				70	53	25	25
						117	217	77	66																																				25	116	106	25
						58	115	25	136																																				76	2391	53	68
						62	1180	25	25																																				1258	1152	156	255
						1757	>32000	516	1034																																				1115	477	517	1228
						118	25	25	107																																				98	25	25	25
						59	25	84	25																																				117	217	77	66
						707	71	25	25																																				58	115	25	136
						4382	16077	2732	2397																																				62	1180	25	25
						8120	3709	4056	2671																																				69	25	25	25
						71	93	290	25																																				25	25	56	25
						25	77	178	25																																				1757	>32000	516	1034
						384	1281	82	65																																				118	25	25	107
						9184	>32000	1728	4501																																				59	25	84	25
						148	536	329	119																																				707	71	25	25
						1385	2743	500	1549																																				25	132	25	25
						164	27857	292	763																																				4382	16077	2732	2397
						253	1695	420	157																																				25	706	25	25
						2701	676	561	392																																				8120	3709	4056	2671
						>32000	>32000	31115	823																																				71	93	290	25
						655	566	1838	245																																				25	77	178	25
						194	84	25	25																																				384	1281	82	65
						156	327	565	64																																				9184	>32000	1728	4501
						544	849	434	114																																				148	536	329	119
						645	414	134	55																																				1385	2743	500	1549
						7966	>32000	7448	2352																																				164	27857	292	763
						11040	>32000	3072	642																																				253	1695	420	157
						7625	2220	790	1380																																				25	140	25	25
						>32000	2660	5700	5700																																				2701	676	561	392
						25	95	151	25																																				>32000	>32000	31115	823
						618	534	221	122																																				655	566	1838	245
						115	339	148	54																																				194	84	25	25
						75	114	71	25																																				156	327	565	64
						576	1098	25	71																																				544	849	434	114
						696	499	285	79																																				645	414	134	55
						427	72	1784	138																																				7966	>32000	7448	2352
						70	2367	952	635																																				11040	>32000	3072	642
						1627	64	112	57																																				7625	2220	790	1380
						25	1736	87	113																																				>32000	2660	5700	5700
						1152	946	339	100																																				25	95	151	25
						10169	>32000	5659	4777																																				618	534	221	122
						25	60	956	25																																				115	339	148	54
						202	2118	319	192																																				75	114	71	25
						152	2581	95	25																																				576	1098	25	71
						116	59	249	25																																				25	25	25	25
						422	1445	124	25																																				696	499	285	79
						5488	2639	3668	1009																																				70	2367	952	635
						1084	146	303	103																																				1627	64	112	57
						437	1357	127	204																																				25	1736	87	113
						332	2217	25	54																																				25	1646	25	25
						235	885	56	128																																				1152	946	339	100
						63	511	264	25																																				25	25	303	25
						173	318	251	69																																				10169	>32000	5659	4777
						25	1258	94	225																																				25	59	25	25
						25	175	1548	25																																				25	60	956	25
						6093	5885	1793	1176																																				25	25	203	25
						>32000	7863	2604	1271																																				202	2118	319	192
						143	1259	72	25																																				152	2581	95	25
						1418	848	25	25																																				116	59	249	25
						1444	11754	1752	1342																																				422	1445	124	25
						317	118	150	25																																				5488	2639	3668	1009
						>32000	5885	805	1967																																				437	1357	127	204
						255	729	811	25																																				332	2217	25	54
						25	291	50	118																																				25	25	680	25
						1756	145	81	25																																				235	885	56	128
						988	1411	332	397																																				63	511	264	25
						63	1726	25	25																																				173	318	251	69
						610	404	73	25																																				250	25	25	25
						99	25	2203	25																																				25	1258	94	225
						386	518	952	25																																				25	25	251	25
						202	61	2621	25																																				25	175	1548	25
																																													6093	5885	1793	1176
																																													>32000	7863	2604	1271
																																													143	1259	72	25
																																													1418	848	25	25
																																													61	25	25	25
																																													1444	11754	1752	1342
																																													87	25	25	25
																																													317	118	150	25
																																													>32000	5885	805	1967
																																													255	729	811	25
																																													25	291	50	118
																																													1756	145	81	25
																																													988	1411	332	397
																																													63	1726	25	25
																																													610	404	73	25
																																													99	25	2203	25
																																													25	230	25	25
																																													386	518	952	25
																																													202	61	2621	25
																																													25	25	25	25
																																													25	25	25	25

## Sheet: Fig 5
	Fig 5a	FRNT values of samples with exclusively DENV neutralizing antibodies
		DENV-1	DENV-2	DENV-3	DENV-4
		636	152	189	57
		267	595	65	639
		572	107	997	146
		145	1626	180	25
		75	114	71	25
		76	2391	53	68
		696	499	285	79
		89	25	25	51
		1627	64	112	57
		707	71	25	25
		384	1281	82	65
		152	2581	95	25
	Fig 5b	FRNT values of samples with DENV+ZIKV neutralizing antibodies
		DENV-1	DENV-2	DENV-3	DENV-4	ZIKV
		143	25	474	62	61
		1689	109	118	118	286
		115	339	148	54	191
		2701	676	561	392	177
		544	849	434	114	93
		386	518	952	25	127
	Fig 5c	FRNT values of samples with DENV+WNV neutralizing antibodies
		DENV-1	DENV-2	DENV-3	DENV-4	WNV
		2754	3058	282	1969	85
		3790	5124	2415	2200	1280
		9713	8269	2077	2012	568
		75	409	1156	620	52
		1010	111	73	25	24
		332	188	346	156	36
		645	414	134	55	29
		6093	5885	1793	1176	29
	Fig 5d	FRNT values of samples with neutralizing antibodies to DENV, ZIKV and WNV.
		DENV-1	DENV-2	DENV-3	DENV-4	ZIKV	WNV
		1400	12752	640	634	3200	94
		148	536	329	119	55	52
		638	1087	118	1079	82	35
		387	15064	1609	2713	2211	112
		869	1994	2331	1237	98	118
		7406	2941	1278	1350	1459	170
		5463	5804	5657	1147	3200	524
		1797	2185	1495	614	185	34
		618	534	221	122	125	25
		132	365	25	81	52	186
		715	4746	168	318	88	79
		70	2367	952	635	128	34
		8120	3709	4056	2671	365	66
		655	566	1838	245	290	24
		25	1258	94	225	385	28
		255	729	811	25	1334	60
	Fig 5e
		DENV-1	DENV-2	DENV-3	DENV-4	JEV	WNV
		2407	7283	1480	1600	557	369
		321	777	174	71	109	41
		576	1098	25	71	54	29
		124	1068	1781	26649	82	57
		1110	2536	570	776	88	728
		98	245	25	36	29	927
		761	133	167	110	60	23
		118	33	30	107	135	1000
		59	28	84	33	310	33
		126	463	96	264	513	691
		156	327	565	64	38	30
		610	404	73	25	100	351
		332	2217	25	54	374	1034
		988	1411	332	397	474	71
	Fig 5f	FRNT values of samples with neutralizing antibodies to all the flaviviruses listed in the table
		DENV-1	DENV-2	DENV-3	DENV-4	ZIKV	JEV	WNV
		2774	12804	647	2264	3200	1131	419
		253	1695	420	157	770	1280	1280
		7625	2220	790	1380	231	1280	1280
		8527	6189	580	2092	3200	30	354
		1374	8066	2935	6428	2297	46	214
		9191	4671	2144	1785	104	32	187
		984	378	237	121	378	20	24
		1258	1152	156	255	3200	104	134
		1115	477	517	1228	99	57	130
		4382	16077	2732	2397	176	28	433
		71	93	290	25	321	27	357
		259	318	251	69	99	24	29
		1444	11754	1752	1342	3200	77	337

## Sheet: Fig 6
Fig 6a	n=33			Fig 6b	n=33		Fig 6c	n=33		Fig 6d	n=33
DENV-1 IND FRNT50	DENV- 1 INTL FRNT50			DENV-2 IND FRNT50	DENV- 2 INTL FRNT50		DENV-3 IND FRNT50	DENV- 3 INTL FRNT50		DENV-4 IND FRNT50	DENV- 4 INTL FRNT50
2774	799			12804	1217		647	743		2264	1093
2754	515			3058	2113		282	259		1969	117
16979	25			32000	25		6110	25		928	25
164	530			27857	2807		292	157		763	67
253	151			1695	957		420	85		157	104
>32000	581			7863	2794		2604	989		1271	436
1251	25			1500	1239		1601	165		207	25
2010	156			2628	1303		2023	115		226	25
636	140			152	454		189	389		57	57
267	115			595	550		65	64		639	146
5463	1124			5804	4987		5657	820		2790	160
156	270			327	195		565	292		64	553
173	103			318	475		251	205		69	59
163	25			528	924		117	96		86	156
869	286			1994	3013		2331	367		1237	25
572	177			107	389		997	56		146	55
1115	308			477	1163		517	118		1228	67
117	93			217	617		77	57		66	152
761	239			133	229		167	96		110	55.5
83	141			619	954		157	154		254	368
2672	25			190	288		81	93		96	286
126	92			463	707		96	101		264	211
406	548			780	944		283	147		255	68
76	187			628	1360		180	133		292	60
618	682			534	450		221	98		122	146
984	426			378	380		237	96		121	58
748	80			333	200		176	57.5		104	131
1110	511			2536	1443		570	330		776	97
318	578			499	391		298	217		116	90
1152	90			946	1109		339	135		100	175
544	452			849	389		434	176		114	69
645	835			414	235		134	57		55	182
2701	1852			676	1452		561	184		392	291

## Sheet: Supp fig 1 and S2B
		Supplementary Figure S1						Supplementary Figure S2B
				Copy number/ml
										n=35
				Serotype Detection (n=272)	Serotype No Detection (n=140)			Dengue 1 FRNT50	Dengue 2 FRNT50	Dengue 3 FRNT50	Dengue 4 FRNT50
				1.65358e+09	1115.62			25	25	25	25
				1115.62	13578.2			25	25	25	25
				661830	56927.3			25	25	25	25
				11563.3	137522			25	25	25	25
				183155	699419			25	25	25	25
				429085	190583			25	25	25	25
				1.1738e+06	1.89089e+06			25	25	25	25
				1.35641e+07	47688.7			25	25	25	25
				2.57339e+06	134237			25	25	25	25
				9.61838e+08	116821			25	25	25	25
				530127	16798.8			25	25	25	25
				25521.6	6358.2			25	25	25	25
				356715	729315			25	25	25	25
				4.6045e+07	143405			25	25	25	25
				7.64465e+06	12838			25	25	25	25
				636789	182842			25	25	25	25
				36436.3	1.09635e+06			25	25	25	25
				15212.7	6343.95			25	25	25	25
				18808	11174.6			25	25	25	25
				6.57334e+07	1.33132e+06			25	25	25	25
				9.75041e+06	10656.4			25	25	25	25
				82913.7	6220.26			25	25	25	25
				4.76654e+06	347112			25	25	25	25
				3.23303e+07	913756			25	25	25	25
				66397.9	2.51984e+06			25	25	25	25
				1.55812e+08	112591			25	25	25	25
				3.42313e+07	18116.9			25	25	25	25
				450091	106282			25	25	25	25
				8.21122e+06	2.55996e+06			25	25	25	25
				5311.59	43389.7			25	25	25	25
				1115.62	23991.8			25	25	25	25
				2.77675e+06	43977.6			25	25	25	25
				2.09314e+09	67512			25	25	25	25
				2.85417e+08	33256.2			25	25	25	25
				2.15616e+07	288516			25	25	25	25
				3.19586e+08	15528.6
				2.73729e+08	1115.62
				5.39254e+07	1115.62
				1.99521e+07	13052.9
				1.13689e+08	68071.8
				4.25822e+07	1.07044e+06
				7.40069e+07	175437
				6.78331e+06	694664
				1115.62	27461.4
				3.08535e+07	117835
				2.11161e+08	3.0526e+06
				1.22051e+07	9209.73
				5.15182e+08	2.69465e+06
				2.37631e+06	240214
				9.58982e+07	356695
				613633	1.02824e+06
				7.07867e+06	8398.7
				382097	1115.62
				1115.62	149393
				26968.4	8934.94
				2.0341e+06	106877
				9.93139e+06	749999
				1.21847e+06	8745.64
				6.43849e+06	26667.5
				40252.3	15948.8
				52462.3	3847.78
				7.63931e+07	7713.7
				154755	10306.2
				34507.6	118080
				5208.44	4934.26
				4.76811e+07	24224.9
				2.36344e+07	34724.4
				7.59628e+08	1115.62
				1115.62	492417
				6.87492e+06	12465
				1.50301e+06	1.78851e+06
				28490.7	2.15646e+06
				1115.62	4322.56
				18929.4	2924.85
				3.2178e+06	23156.1
				161546	23385.8
				533454	24005
				1.16006e+09	49524.1
				1.50301e+08	1115.62
				3.87869e+08	5892.2
				20200.6	6555.01
				47894.2	7954.96
				8.17253e+07	6971.55
				6.65086e+08	8223.69
				3.03516e+09	601634
				2.42093e+09	19368.1
				3.68903e+08	23027
				3.22879e+08	1115.62
				500785	2643.2
				1.11445e+09	1.26947e+08
				2.08411e+08	1.51347e+06
				46032.7	41346.5
				4.46465e+08	1115.62
				5.47696e+08	5.94605e+06
				6.44022e+08	204997
				1.16776e+08	55939.2
				5.57914e+06	11941.8
				125042	5360.29
				1.53762e+06	25675.1
				133602	11326.9
				147620	42117
				4.41449e+08	27822.6
				1115.62	18518
				3.00296e+07	17012.2
				4.17769e+08	16539.3
				3.90641e+07	8529.53
				9.12713e+07	18450.7
				5.01132e+06	5646.09
				5.81583e+08	3423.71
				298091	297730
				1115.62	98337
				221072	565689
				1.18886e+07	4299.55
				4.60917e+06	6439.41
				1.43477e+08	43439.3
				1.55802e+09	5585.65
				9.13864e+08	10283.3
				7.49973e+08	5386.8
				1.13666e+06	231068
				5.59483e+08	795128
				1115.62	1.06002e+06
				1.47027e+06	641261
				2.36946e+06	694276
				2.9006e+07	610827
				3.15275e+08	63456.8
				4.85104e+07	184301
				1.75941e+06	74702.2
				2.04373e+08	145388
				1.50634e+08	713820
				1.31219e+08	1.19458e+06
				7.23038e+07	30232.2
				1.13486e+06	685117
				1.29361e+09	38274.6
				4.6663e+06	1115.62
				5.93097e+08	70834.8
				199990	551650
				1.87141e+06	76286.7
				1115.62	4635.89
				1115.62	48466.7
				799575	218773
				6.10239e+07
				6103.78
				1115.62
				24047.4
				4.02582e+08
				3.63551e+08
				3.10315e+07
				1.55949e+09
				4.61059e+08
				6.09915e+08
				1.32237e+08
				1115.62
				6891.01
				8.89002e+06
				1.60897e+09
				106069
				5.4146e+07
				2.30141e+06
				9.80668e+08
				1115.62
				6.6451e+06
				6.78196e+08
				905009
				397168
				1.59413e+06
				2.46602e+07
				1.11023e+08
				1.6985e+07
				2.85348e+07
				3.64174e+08
				76061.6
				7.76889e+08
				12976.8
				1.91684e+09
				156597
				1.76865e+08
				7.67836e+07
				3.36366e+07
				22982.5
				6.53289e+07
				5.84168e+08
				1.31277e+08
				3.75761e+08
				2.12678e+08
				1115.62
				1.05244e+07
				5.69715e+06
				4.52725e+08
				695314
				1.0805e+07
				1115.62
				7.16386e+07
				8.09393e+08
				151616
				1.30697e+06
				1.44282e+08
				4.21964e+07
				3.92722e+08
				38820
				3.06937e+06
				43661.8
				1.01968e+06
				2.94956e+06
				1.16021e+07
				1.01864e+07
				1.13214e+06
				1.0411e+06
				97014.8
				3.23769e+07
				2.15352e+08
				164398
				7.94924e+07
				2.36225e+07
				171014
				283822
				3.84674e+07
				2.2887e+07
				62635.7
				4.56121e+07
				6.57262e+06
				3.15084e+08
				3.69308e+06
				1.9556e+06
				7.68444e+06
				792589
				1.28068e+06
				353129
				1.91746e+07
				1.08873e+08
				3.6957e+06
				2.01925e+08
				1.52716e+08
				1.73207e+06
				546885
				9.50353e+07
				2.2548e+08
				3.05864e+06
				1.39754e+06
				7.4707e+07
				2.26038e+07
				1.02415e+07
				7.3866e+06
				1.47699e+08
				1.14859e+08
				6.45786e+07
				1.85786e+06
				491817
				8.12148e+07
				677801
				1.79015e+08
				3.6563e+07
				3.72109e+06
				1.76634e+07
				4.36974e+06
				7.08064e+07
				4.61314e+07
				3.2953e+07
				9.24809e+07
				943831
				384084
				4.18056e+07
				1.34288e+06
				1.05274e+07
				2.25567e+06
				7.46959e+06
				1.81703e+08
				4.49906e+08
				1.15409e+08
				6.94568e+07
				912356
				5.33463e+07
				1.21085e+08
